# Supplementary material for: Interaction between Illite and a Pseudomonas stutzeri-Heavy Oil Biodegradation Complex
Source: Microorganisms. 2023 Jan 28;11(2):330. doi: 10.3390/microorganisms11020330 (PMC9960338; doi:10.3390/microorganisms11020330)
Supplement: Supplementary file 1 [file microorganisms-11-00330-s001.zip]

Archive with 1 entries (1 files):
- microorganisms-2095878-supplementary.pdf
